# Supplementary material for: WBSMDA: Within and Between Score for MiRNA-Disease Association prediction
Source: Sci Rep. 2016 Feb 16;6:21106. doi: 10.1038/srep21106 (PMC4754743; doi:10.1038/srep21106)
Supplement: Supplementary Table 1 [file srep21106-s2.xls]

## Sheet: Sheet1
hsa-mir-20a	0.9442	dbdemc and miR2Disease
hsa-mir-18a	0.8654	miR2Disease
hsa-mir-19b	0.8581	dbdemc and miR2Disease
hsa-mir-19a	0.8552	dbdemc and miR2Disease
hsa-mir-143	0.8005	dbdemc and miR2Disease
hsa-mir-92a	0.7484
hsa-mir-191	0.7319	dbdemc and miR2Disease
hsa-mir-132	0.7166	miR2Disease
hsa-mir-29b	0.6982	dbdemc and miR2Disease
hsa-mir-34a	0.6755	dbdemc and miR2Disease
hsa-mir-200b	0.6695	dbdemc
hsa-let-7a	0.6683	dbdemc and miR2Disease
hsa-mir-155	0.6658	dbdemc and miR2Disease
hsa-mir-127	0.6642	dbdemc and miR2Disease
hsa-mir-141	0.6609	dbdemc and miR2Disease
hsa-mir-106b	0.6514	dbdemc and miR2Disease
hsa-let-7b	0.6496	dbdemc and miR2Disease
hsa-mir-101	0.6488
hsa-mir-125b	0.6485	dbdemc
hsa-mir-223	0.645	dbdemc and miR2Disease
hsa-let-7d	0.6438	dbdemc
hsa-mir-125a	0.6392	dbdemc and miR2Disease
hsa-let-7i	0.6351	dbdemc
hsa-let-7e	0.6269	dbdemc
hsa-mir-16	0.6223
hsa-mir-29a	0.6164	dbdemc and miR2Disease
hsa-let-7f	0.6144	dbdemc and miR2Disease
hsa-mir-21	0.6103	dbdemc and miR2Disease
hsa-let-7c	0.607	dbdemc
hsa-mir-30c	0.601	dbdemc and miR2Disease
hsa-mir-221	0.5921	dbdemc and miR2Disease
hsa-mir-32	0.5725	dbdemc and miR2Disease
hsa-mir-9	0.5709	dbdemc and miR2Disease
hsa-mir-146a	0.5445	dbdemc
hsa-mir-24	0.5437	miR2Disease
hsa-let-7g	0.5343	dbdemc and miR2Disease
hsa-mir-192	0.5084	dbdemc and miR2Disease
hsa-mir-31	0.5035	dbdemc and miR2Disease
hsa-mir-199a	0.498221
hsa-mir-205	0.4982	dbdemc
hsa-mir-15a	0.4906	dbdemc
hsa-mir-1	0.4799	dbdemc
hsa-mir-30a	0.4598	miR2Disease
hsa-mir-200c	0.4543	dbdemc and miR2Disease
hsa-mir-10b	0.4523	dbdemc
hsa-mir-218	0.4461	dbdemc
hsa-mir-142	0.4195
hsa-mir-214	0.416766	dbdemc
hsa-mir-95	0.41515	dbdemc and miR2Disease
hsa-mir-107	0.4129	dbdemc and miR2Disease
