# Supplementary material for: WBSMDA: Within and Between Score for MiRNA-Disease Association prediction
Source: Sci Rep. 2016 Feb 16;6:21106. doi: 10.1038/srep21106 (PMC4754743; doi:10.1038/srep21106)
Supplement: Supplementary Table 2 [file srep21106-s3.xls]

## Sheet: Sheet1
hsa-mir-183	0.3882	dbdemc
hsa-mir-215	0.382509	dbdemc
hsa-mir-9	0.377564	dbdemc
hsa-mir-30b	0.375303	dbdemc
hsa-mir-34a	0.367483	dbdemc
hsa-let-7a	0.364527	dbdemc
hsa-mir-145	0.364476	dbdemc and mi2Disease
hsa-mir-205	0.358745	dbdemc
hsa-mir-106b	0.355309	dbdemc
hsa-mir-106a	0.353891	dbdemc and mi2Disease
hsa-mir-29b	0.353022	dbdemc
hsa-mir-30e	0.341714	dbdemc
hsa-mir-199a	0.333143	dbdemc
hsa-let-7b	0.328449	dbdemc
hsa-mir-125b	0.327893
hsa-mir-194	0.327518	dbdemc
hsa-mir-214	0.327315	dbdemc
hsa-mir-192	0.326031	dbdemc
hsa-mir-339	0.323127	dbdemc
hsa-mir-143	0.321978	dbdemc and mi2Disease
hsa-mir-100	0.31864	dbdemc
hsa-mir-181b	0.316466	dbdemc
hsa-mir-29a	0.311663	dbdemc
hsa-mir-142	0.307618
hsa-mir-223	0.306	dbdemc
hsa-mir-221	0.304281	dbdemc and mi2Disease
hsa-let-7e	0.300205	dbdemc and mi2Disease
hsa-mir-195	0.299714	dbdemc
hsa-mir-93	0.298822	dbdemc
hsa-mir-711	0.288837
hsa-mir-636	0.285515
hsa-let-7i	0.28282	dbdemc
hsa-let-7d	0.282644	dbdemc
hsa-mir-99b	0.281849	dbdemc
hsa-let-7f	0.280537	dbdemc
hsa-mir-146b	0.278977
hsa-mir-127	0.27763	dbdemc and mi2Disease
hsa-mir-34c	0.277519
hsa-let-7c	0.276146	dbdemc
hsa-mir-34b	0.274649	dbdemc
hsa-mir-148b	0.272727	dbdemc
hsa-let-7g	0.266707	dbdemc
hsa-mir-27b	0.265263	dbdemc
hsa-mir-153	0.264347
hsa-mir-193b	0.26381
hsa-mir-222	0.26303	dbdemc
hsa-mir-494	0.262392	dbdemc
hsa-mir-182	0.261818	dbdemc
hsa-mir-22	0.258476	dbdemc
hsa-mir-98	0.256566	dbdemc
