# Supplementary material for: WBSMDA: Within and Between Score for MiRNA-Disease Association prediction
Source: Sci Rep. 2016 Feb 16;6:21106. doi: 10.1038/srep21106 (PMC4754743; doi:10.1038/srep21106)
Supplement: Supplementary Table 3 [file srep21106-s4.xls]

## Sheet: Sheet1
hsa-mir-143	0.8005	dbdemc and miR2Disease
hsa-mir-126	0.7654	dbdemc and miR2Disease
hsa-mir-203	0.7117
hsa-mir-199a	0.7089	dbdemc and miR2Disease
hsa-mir-34a	0.6755	dbdemc and miR2Disease
hsa-mir-200b	0.6695
hsa-mir-127	0.6642	dbdemc and miR2Disease
hsa-mir-141	0.6609	mi2Disease
hsa-mir-194	0.6571	dbdemc and miR2Disease
hsa-mir-223	0.645	dbdemc and miR2Disease
hsa-mir-20a	0.6401	mi2Disease
hsa-mir-101	0.637	dbdemc and miR2Disease
hsa-mir-17	0.6344	mi2Disease
hsa-mir-132	0.6257	dbdemc
hsa-let-7a	0.6218	dbdemc and miR2Disease
hsa-mir-100	0.6124	dbdemc and miR2Disease
hsa-let-7c	0.6044	dbdemc and miR2Disease
hsa-mir-200a	0.6032	dbdemc
hsa-mir-30c	0.601	dbdemc and miR2Disease
hsa-mir-34c	0.5964	dbdemc
hsa-let-7b	0.5947	dbdemc and miR2Disease
hsa-let-7d	0.5932	dbdemc and miR2Disease
hsa-mir-106a	0.5773	dbdemc and miR2Disease
hsa-mir-191	0.5626	mi2Disease
hsa-mir-99b	0.5577	dbdemc and miR2Disease
hsa-mir-135b	0.5509	dbdemc
hsa-mir-214	0.5472	dbdemc and miR2Disease
hsa-mir-146a	0.5445	mi2Disease
hsa-mir-25	0.5288	dbdemc and miR2Disease
hsa-mir-92a	0.5246
hsa-mir-29b	0.5168	dbdemc and miR2Disease
hsa-mir-21	0.5135	dbdemc and miR2Disease
hsa-mir-93	0.5131
hsa-mir-106b	0.5031	dbdemc
hsa-mir-16	0.501	dbdemc and miR2Disease
hsa-mir-185	0.5
hsa-mir-486	0.5
hsa-mir-629	0.5
hsa-mir-30d	0.4959	dbdemc
hsa-mir-222	0.4912	dbdemc and miR2Disease
hsa-mir-296	0.4877	dbdemc and miR2Disease
hsa-mir-146b	0.484
hsa-mir-15b	0.4797
hsa-mir-221	0.4796	dbdemc and miR2Disease
hsa-mir-205	0.4791	dbdemc and miR2Disease
hsa-mir-1	0.4593	dbdemc
hsa-mir-29a	0.4548	dbdemc and miR2Disease
hsa-mir-200c	0.4511	dbdemc
hsa-mir-32	0.4484	mi2Disease
hsa-mir-335	0.4475
